# Supplementary material for: 3-exo-Chloro-8-oxabicyclo­[3.2.1]oct-6-ene-2,4-diol chloro­form 0.33-solvate
Source: Acta Crystallogr Sect E Struct Rep Online. 2009 Jun 13;65(Pt 7):o1580. doi: 10.1107/S1600536809021898 (PMC2969453; doi:10.1107/S1600536809021898)
Supplement: Supplementary file 1 [file e-65-o1580-sup1.cif]

##############################################################################
###                                                                        ###
###        Electronic paper (Acta Crystallographica Section E)             ###
###                                                                        ###
##############################################################################
#                                                                            #
# This CIF contains the data in a paper accepted for publication in Acta     #
# Crystallographica Section E. It conforms to the requirements of Notes      #
# for Authors for Section E, and has been peer reviewed under the auspices   #
# of the IUCr Commission on Journals.                                        #
#                                                                            #
# Full details of the Crystallographic Information File format               #
# are given in the paper "The Crystallographic Information File (CIF):       #
# a New Standard Archive File for Crystallography" by S. R. Hall, F. H.      #
# Allen and I. D. Brown [Acta Cryst. (1991), A47, 655-685].                  #
#                                                                            #
# The current version of the core CIF dictionary is obtainable from          #
# ftp://ftp.iucr.org/pub/cif_core.dic. The current version number is 2.4.    #
#                                                                            #
# Software is freely available for graphical display of the structure(s) in  #
# this CIF.  For information consult the CIF home page http://www.iucr.org/  #
# cif/home.html                                                              #
#                                                                            #
# This file may be used for bona fide research purposes within the           #
# scientific community so long as proper attribution is given to the journal # 
# article from which it was obtained.                                        #
#                                                                            #
##############################################################################
                                             
data_I
_audit_creation_method     SHELXL-97
_chemical_name_systematic
;
3-<i>exo</i>-Chloro-8-oxabicyclo[3.2.1]oct-6-ene-2,4-diol chloroform
0.33-solvate
;
_chemical_name_common
;
;
_chemical_formula_moiety     '3(C7 H9 Cl O3), C H Cl3'
_chemical_formula_sum     'C22 H28 Cl6 O9'
_chemical_formula_iupac     '3C7 H9 Cl O3, C H Cl3'
_chemical_formula_weight     649.16
_chemical_melting_point     decomposition
_symmetry_cell_setting     hexagonal
_symmetry_space_group_name_H-M     'R 3 m'
_symmetry_space_group_name_Hall     'R 3 -2"'
loop_
    _symmetry_equiv_pos_as_xyz
    'x, y, z'
    '-y, x-y, z'
    '-y, -x, z'
    '-x+y, -x, z'
    'x, x-y, z'
    '-x+y, y, z'
    'x+2/3, y+1/3, z+1/3'
    '-y+2/3, x-y+1/3, z+1/3'
    '-y+2/3, -x+1/3, z+1/3'
    '-x+y+2/3, -x+1/3, z+1/3'
    'x+2/3, x-y+1/3, z+1/3'
    '-x+y+2/3, y+1/3, z+1/3'
    'x+1/3, y+2/3, z+2/3'
    '-y+1/3, x-y+2/3, z+2/3'
    '-y+1/3, -x+2/3, z+2/3'
    '-x+y+1/3, -x+2/3, z+2/3'
    'x+1/3, x-y+2/3, z+2/3'
    '-x+y+1/3, y+2/3, z+2/3'
_cell_length_a     18.687(5)
_cell_length_b     18.687(5)
_cell_length_c     6.8723(16)
_cell_angle_alpha     90.00
_cell_angle_beta     90.00
_cell_angle_gamma     120.00
_cell_volume     2078.3(9)
_cell_formula_units_Z     3
_cell_measurement_reflns_used     25
_cell_measurement_theta_min     32
_cell_measurement_theta_max     45
_cell_measurement_temperature     295(2)
_exptl_crystal_description     prism
_exptl_crystal_colour     colourless
_exptl_crystal_size_max     0.1
_exptl_crystal_size_mid     .07
_exptl_crystal_size_min     .06
_exptl_crystal_density_diffrn     1.556
_exptl_crystal_density_meas     ?
_exptl_crystal_density_method     'not measured'
_exptl_crystal_F_000     1002
_exptl_absorpt_coefficient_mu     6.088
_exptl_absorpt_correction_type     psi-scan
_exptl_absorpt_process_details     '(North <i>et al.</i>,  1968)'
_exptl_absorpt_correction_T_min     0.530
_exptl_absorpt_correction_T_max     0.694
_exptl_special_details
;
As the solvent molecules release from the crystal at ambient air, so the
experiment was carried out from the crystal placed in a glass capillary.
;
_diffrn_ambient_temperature     291(2)
_diffrn_radiation_type     CuK\a
_diffrn_radiation_wavelength     1.54184
_diffrn_radiation_source     'fine-focus sealed tube'
_diffrn_radiation_monochromator     graphite
_diffrn_measurement_device_type     'Enraf--Nonius CAD-4'
_diffrn_measurement_method     'Nonprofiled \w'
_diffrn_detector_area_resol_mean     ?
_diffrn_reflns_number     1832
_diffrn_reflns_av_R_equivalents     0.0357
_diffrn_reflns_av_sigmaI/netI     0.0307
_diffrn_reflns_theta_min     4.73
_diffrn_reflns_theta_max     71.85
_diffrn_reflns_theta_full     71.85
_diffrn_measured_fraction_theta_max     1.000
_diffrn_measured_fraction_theta_full     1.000
_diffrn_reflns_limit_h_min     -22
_diffrn_reflns_limit_h_max     0
_diffrn_reflns_limit_k_min     0
_diffrn_reflns_limit_k_max     22
_diffrn_reflns_limit_l_min     -8
_diffrn_reflns_limit_l_max     8
_diffrn_standards_number     2
_diffrn_standards_interval_count     ?
_diffrn_standards_interval_time     120
_diffrn_standards_decay_%     0
_refine_special_details
;
Refinement of <i>F</i>^2^ against ALL reflections. The weighted <i>R</i>-factor
<i>wR</i> and goodness of fit <i>S</i> are based on <i>F</i>^2^, conventional
<i>R</i>-factors <i>R</i> are based on <i>F</i>, with <i>F</i> set to zero for
negative <i>F</i>^2^. The threshold expression of <i>F</i>^2^ >
\s(<i>F</i>^2^) is used only for calculating <i>R</i>-factors(gt) <i>etc</i>.
and is not relevant to the choice of reflections for refinement.
<i>R</i>-factors based on <i>F</i>^2^ are statistically about twice as large
as those based on <i>F</i>, and <i>R</i>- factors based on ALL data will be
even larger.
;
_reflns_number_total     987
_reflns_number_gt     966
_reflns_threshold_expression     I>2\s(I)
_refine_ls_structure_factor_coef     Fsqd
_refine_ls_matrix_type     full
_refine_ls_R_factor_all     0.0545
_refine_ls_R_factor_gt     0.0538
_refine_ls_wR_factor_gt     0.1671
_refine_ls_wR_factor_ref     0.1681
_refine_ls_goodness_of_fit_ref     1.175
_refine_ls_restrained_S_all     1.174
_refine_ls_number_reflns     987
_refine_ls_number_parameters     69
_refine_ls_number_restraints     1
_refine_ls_hydrogen_treatment     mixed
_refine_ls_weighting_scheme     calc
_refine_ls_weighting_details
               'w=1/[\s^2^(Fo^2^)+(0.021P)^2^+2.2041P] where P=(Fo^2^+2Fc^2^)/3'
_atom_sites_solution_hydrogens     geom
_atom_sites_solution_primary     direct
_atom_sites_solution_secondary     difmap
_refine_ls_shift/su_max     0.001
_refine_ls_shift/su_mean     0.000
_refine_diff_density_max     0.277
_refine_diff_density_min     -0.511
_refine_ls_extinction_method     'SHELXL97 (Sheldrick, 2008)'
_refine_ls_extinction_coef     0.0016(4)
_refine_ls_extinction_expression
                                  'Fc^*^=kFc[1+0.001xFc^2^\l^3^/sin(2\q)]^-1/4^'
_refine_ls_abs_structure_details     'Flack (1983), 481 Friedel pairs'
_refine_ls_abs_structure_Flack     -0.01(2)
loop_
    _atom_type_symbol
    _atom_type_description
    _atom_type_scat_dispersion_real
    _atom_type_scat_dispersion_imag
    _atom_type_scat_source
    'C' 'C' 0.0181 0.0091
                         'International Tables Vol C Tables 4.2.6.8 and 6.1.1.4'
    'H' 'H' 0.0000 0.0000
                         'International Tables Vol C Tables 4.2.6.8 and 6.1.1.4'
    'N' 'N' 0.0311 0.0180
                         'International Tables Vol C Tables 4.2.6.8 and 6.1.1.4'
    'O' 'O' 0.0492 0.0322
                         'International Tables Vol C Tables 4.2.6.8 and 6.1.1.4'
_computing_data_collection     'CAD-4 Software (Enraf--Nonius, 1989)'
_computing_cell_refinement     'CAD-4 Software (Enraf--Nonius, 1989)'
_computing_data_reduction     'XCAD-4 (Harms & Wocadlo, 1995)'
_computing_structure_solution     'SHELXS97 (Sheldrick, 2008)'
_computing_structure_refinement     'SHELXL97 (Sheldrick, 2008)'
_computing_molecular_graphics     'DIAMOND (Brandenburg, 2000)'
_computing_publication_material     'WinGX (Farrugia, 1999)'
loop_
    _atom_site_type_symbol
    _atom_site_label
    _atom_site_fract_x
    _atom_site_fract_y
    _atom_site_fract_z
    _atom_site_U_iso_or_equiv
    _atom_site_adp_type
    _atom_site_calc_flag
    _atom_site_refinement_flags
    _atom_site_occupancy
    _atom_site_disorder_assembly
    _atom_site_disorder_group
    Cl Cl1 0.29956(13) 0.14978(7) 0.6438(3) 0.0671(7) Uani d S 1 . .
    Cl Cl2 0.61527(5) 0.38473(5) 0.7368(3) 0.0619(6) Uani d S 1 . .
    O O1 0.3605(3) 0.0525(2) 0.3740(6) 0.0560(10) Uani d . 1 . .
    O O2 0.5272(3) 0.26359(14) 0.3179(9) 0.0583(13) Uani d S 1 . .
    C C1 0.3610(3) 0.18052(16) 0.4256(8) 0.0341(12) Uani d S 1 . .
    H H1 0.3232 0.1616 0.3143 0.041 Uiso calc SR 1 . .
    C C2 0.4122(3) 0.1378(2) 0.4156(6) 0.0397(10) Uani d . 1 . .
    H H2 0.4393 0.1436 0.5414 0.048 Uiso calc R 1 . .
    C C3 0.4782(3) 0.1795(3) 0.2586(8) 0.0510(12) Uani d . 1 . .
    H H3 0.5115 0.1527 0.2434 0.061 Uiso calc R 1 . .
    C C4 0.4419(4) 0.1856(3) 0.0684(8) 0.0543(12) Uani d . 1 . .
    H H4 0.4228 0.1467 -0.0311 0.065 Uiso calc R 1 . .
    C C5 0.6667 0.3333 0.654(2) 0.048(3) Uani d S 1 . .
    H H5 0.6667 0.3333 0.5111 0.058 Uiso calc SR 1 . .
    H H11 0.361(4) 0.024(4) 0.453(10) 0.063(19) Uiso d . 1 . .
loop_
    _atom_site_aniso_label
    _atom_site_aniso_U_11
    _atom_site_aniso_U_22
    _atom_site_aniso_U_33
    _atom_site_aniso_U_12
    _atom_site_aniso_U_13
    _atom_site_aniso_U_23
    Cl1 0.0535(11) 0.0777(11) 0.0619(10) 0.0268(5) 0.0216(8) 0.0108(4)
    Cl2 0.0497(8) 0.0497(8) 0.0932(14) 0.0300(8) 0.0052(4) -0.0052(4)
    O1 0.077(3) 0.0298(16) 0.058(2) 0.0241(18) -0.0182(19) -0.0027(15)
    O2 0.026(2) 0.054(2) 0.085(3) 0.0128(11) 0.001(2) 0.0003(11)
    C1 0.026(3) 0.033(2) 0.040(3) 0.0132(13) -0.002(2) -0.0012(11)
    C2 0.039(2) 0.0310(19) 0.052(2) 0.0196(17) -0.0126(18) -0.0054(17)
    C3 0.039(2) 0.052(3) 0.071(3) 0.029(2) 0.004(2) -0.003(2)
    C4 0.054(3) 0.061(3) 0.051(2) 0.031(2) 0.013(2) 0.000(2)
    C5 0.033(3) 0.033(3) 0.078(8) 0.0166(16) 0.000 0.000
_geom_special_details
;
 All esds (except the esd in the dihedral angle between two l.s. planes)
 are estimated using the full covariance matrix.  The cell esds are taken
 into account individually in the estimation of esds in distances, angles
 and torsion angles; correlations between esds in cell parameters are only
 used when they are defined by crystal symmetry.  An approximate (isotropic)
 treatment of cell esds is used for estimating esds involving l.s. planes.
;
loop_
    _geom_bond_atom_site_label_1
    _geom_bond_atom_site_label_2
    _geom_bond_site_symmetry_2
    _geom_bond_distance
    _geom_bond_publ_flag
    Cl1 C1 . 1.799(6) ?
    Cl2 C5 . 1.759(5) ?
    O1 C2 . 1.420(5) ?
    O1 H11 . 0.77(7) ?
    O2 C3 5 1.426(6) ?
    O2 C3 . 1.426(6) ?
    C1 C2 . 1.524(5) ?
    C1 C2 5 1.524(5) ?
    C1 H1 . 0.9800 ?
    C2 C3 . 1.526(7) ?
    C2 H2 . 0.9800 ?
    C3 C4 . 1.503(8) ?
    C3 H3 . 0.9800 ?
    C4 C4 5 1.320(11) ?
    C4 H4 . 0.9300 ?
    C5 Cl2 4_665 1.759(5) ?
    C5 Cl2 2_655 1.759(5) ?
    C5 H5 . 0.9800 ?
loop_
    _geom_angle_atom_site_label_1
    _geom_angle_atom_site_label_2
    _geom_angle_atom_site_label_3
    _geom_angle_site_symmetry_1
    _geom_angle_site_symmetry_3
    _geom_angle
    _geom_angle_publ_flag
    C2 O1 H11 . . 114(5) ?
    C3 O2 C3 5 . 102.6(5) ?
    C2 C1 C2 . 5 113.8(5) ?
    C2 C1 Cl1 . . 109.8(3) ?
    C2 C1 Cl1 5 . 109.8(3) ?
    C2 C1 H1 . . 107.7 ?
    C2 C1 H1 5 . 107.7 ?
    Cl1 C1 H1 . . 107.7 ?
    O1 C2 C1 . . 110.1(4) ?
    O1 C2 C3 . . 110.7(4) ?
    C1 C2 C3 . . 108.8(4) ?
    O1 C2 H2 . . 109.1 ?
    C1 C2 H2 . . 109.1 ?
    C3 C2 H2 . . 109.1 ?
    O2 C3 C4 . . 103.3(4) ?
    O2 C3 C2 . . 105.7(4) ?
    C4 C3 C2 . . 111.9(4) ?
    O2 C3 H3 . . 111.8 ?
    C4 C3 H3 . . 111.8 ?
    C2 C3 H3 . . 111.8 ?
    C4 C4 C3 5 . 107.6(3) ?
    C4 C4 H4 5 . 126.2 ?
    C3 C4 H4 . . 126.2 ?
    Cl2 C5 Cl2 4_665 2_655 110.0(4) ?
    Cl2 C5 Cl2 4_665 . 110.0(4) ?
    Cl2 C5 Cl2 2_655 . 110.0(4) ?
    Cl2 C5 H5 4_665 . 108.9 ?
    Cl2 C5 H5 2_655 . 108.9 ?
    Cl2 C5 H5 . . 108.9 ?
loop_
    _geom_hbond_atom_site_label_D
    _geom_hbond_atom_site_label_H
    _geom_hbond_atom_site_label_A
    _geom_hbond_site_symmetry_A
    _geom_hbond_distance_DH
    _geom_hbond_distance_HA
    _geom_hbond_distance_DA
    _geom_hbond_angle_DHA
    O1 H11 O1 10 0.77(7) 1.98(7) 2.723(3) 162(7)
data_global
_journal_date_recd_electronic     2009-05-20
_journal_date_accepted     2009-06-09
_journal_name_full     'Acta Crystallographica, Section E'
_journal_year     2009
_journal_volume     65
_journal_issue      7
_journal_page_first     o1580
_journal_page_last     o1580
_journal_paper_category     QO
_journal_coeditor_code     SI2178
_publ_contact_author_name     'Professor Leonid A. Aslanov'
_publ_contact_author_address
;
      Chemistry Department,
      Moscow State University,
      119991 Moscow,
      Russia
;
_publ_contact_author_email     'Aslanov@struct.chem.msu.ru'
_publ_contact_author_fax     '+ 7-095-9390898'
_publ_contact_author_phone     '+ 7-095-9393654'
_publ_section_title
;
3-<i>exo</i>-Chloro-8-oxabicyclo[3.2.1]oct-6-ene-2,4-diol chloroform
0.33-solvate
;
loop_
    _publ_author_name
    _publ_author_address
    'Tafeenko, Viktor A.'
;     Chemistry Department,
      Moscow State University,
      119991 Moscow,
      Russian Federation
;
    'Aslanov, Leonid A.'
;     Chemistry Department,
      Moscow State University,
      119991 Moscow,
      Russian Federation
;
    'Proskurnina, Marina V.'
;     Chemistry Department,
      Moscow State University,
      119991 Moscow,
      Russian Federation
;
    'Sosonyuk, Sergei E.'
;     Chemistry Department,
      Moscow State University,
      119991 Moscow,
      Russian Federation
;
    'Khlevin, Dmitrii A.'
;     Chemistry Department,
      Moscow State University,
      119991 Moscow,
      Russian Federation
;
