# Supplementary material for: 3-exo-Chloro-8-oxabicyclo­[3.2.1]oct-6-ene-2,4-diol chloro­form 0.33-solvate
Source: Acta Crystallogr Sect E Struct Rep Online. 2009 Jun 13;65(Pt 7):o1580. doi: 10.1107/S1600536809021898 (PMC2969453; doi:10.1107/S1600536809021898)
Supplement: Supplementary file 2 [file e-65-o1580-Isup2.hkl]

#
# h,k,l, Fc-squared, Fo-squared, sigma(Fo-squared) and status flag
#
data_I
_shelx_title ' aslanov in R 3 m'
_shelx_refln_list_code          4
_shelx_F_calc_maximum      261.09
_exptl_crystal_F_000      1002.00
_reflns_d_resolution_high  0.8113
 
loop_
 _symmetry_equiv_pos_as_xyz
 'x, y, z'
 '-y, x-y, z'
 '-y, -x, z'
 '-x+y, -x, z'
 'x, x-y, z'
 '-x+y, y, z'
 'x+2/3, y+1/3, z+1/3'
 '-y+2/3, x-y+1/3, z+1/3'
 '-y+2/3, -x+1/3, z+1/3'
 '-x+y+2/3, -x+1/3, z+1/3'
 'x+2/3, x-y+1/3, z+1/3'
 '-x+y+2/3, y+1/3, z+1/3'
 'x+1/3, y+2/3, z+2/3'
 '-y+1/3, x-y+2/3, z+2/3'
 '-y+1/3, -x+2/3, z+2/3'
 '-x+y+1/3, -x+2/3, z+2/3'
 'x+1/3, x-y+2/3, z+2/3'
 '-x+y+1/3, y+2/3, z+2/3'
 
_cell_length_a    18.6869
_cell_length_b    18.6869
_cell_length_c     6.8723
_cell_angle_alpha  90.000
_cell_angle_beta   90.000
_cell_angle_gamma 120.000
 
_shelx_F_squared_multiplier     1.000
 
loop_
 _refln_index_h
 _refln_index_k
 _refln_index_l
 _refln_F_squared_calc
 _refln_F_squared_meas
 _refln_F_squared_sigma
 _refln_observed_status
  -1   1  -8       19.26       32.72      5.58 o
   0   2  -8      227.51      385.85     14.25 o
  -2   3  -8      140.37      229.02     15.30 o
  -4   4  -8       19.99       31.54      5.12 o
  -1   4  -8       18.69       28.48      9.00 o
  -3   5  -8       61.00       83.36      4.20 o
   0   5  -8      208.89      275.96     17.80 o
  -5   6  -8       83.95      122.74      9.01 o
  -2   6  -8       94.89      122.05      6.32 o
  -4   7  -8       80.25      104.37      4.09 o
  -1   7  -8       52.88       44.13      3.29 o
   0   1  -7       45.89       84.96      6.29 o
  -2   2  -7      509.65      800.33     20.13 o
  -1   3  -7       61.94       78.86      6.21 o
  -3   4  -7        9.69       22.93     11.29 o
   0   4  -7       62.43       87.31      5.92 o
  -5   5  -7      362.02      557.86     16.12 o
  -2   5  -7      128.37      201.25      7.64 o
  -4   6  -7       20.93       47.48      5.55 o
  -1   6  -7       31.80       45.89      6.64 o
  -6   7  -7      238.11      398.71      9.29 o
  -3   7  -7      592.41      933.10     53.80 o
   0   7  -7      452.90      684.62     11.77 o
  -8   8  -7      610.23      877.20     16.69 o
  -5   8  -7      129.50      174.29      6.85 o
  -2   8  -7        6.46       16.34      3.94 o
  -7   9  -7      178.07      275.30      9.17 o
  -4   9  -7      378.77      563.74     10.06 o
  -1   9  -7        4.52        7.01      3.72 o
  -9  10  -7       24.17       30.84      3.66 o
  -6  10  -7       26.33       45.82      5.82 o
  -3  10  -7        5.59        6.06      3.53 o
   0  10  -7      146.08      174.26      7.18 o
 -11  11  -7      201.89      279.10      7.63 o
  -8  11  -7       21.43       38.03      5.59 o
  -5  11  -7      295.84      398.60     15.02 o
  -2  11  -7      167.19      226.44     22.99 o
 -10  12  -7      168.54      188.04      4.57 o
  -7  12  -7      157.95      215.68      5.46 o
  -4  12  -7       26.65       40.54      5.20 o
   0   0  -6     1433.01     1934.11     32.43 o
  -1   2  -6       57.76       69.31      7.36 o
  -3   3  -6     2222.94     3221.25     39.77 o
   0   3  -6       34.77       53.57      8.12 o
  -2   4  -6      848.28     1155.60     17.91 o
  -4   5  -6     1055.17     1485.60     21.81 o
  -1   5  -6      560.32      778.68     14.96 o
  -6   6  -6      790.74     1176.69     24.54 o
  -3   6  -6       71.33      102.89      6.75 o
   0   6  -6      597.02      948.84     16.02 o
  -5   7  -6       94.15      132.45      7.28 o
  -2   7  -6       80.24       87.83      7.53 o
  -7   8  -6      121.73      169.11      9.87 o
  -4   8  -6      678.71      980.08     15.63 o
  -1   8  -6      250.62      350.41     10.43 o
  -9   9  -6      897.26     1255.26     23.17 o
  -6   9  -6      407.21      566.37     12.08 o
  -3   9  -6      356.87      437.26     12.00 o
   0   9  -6       77.79      108.67     13.25 o
  -8  10  -6       90.85       85.96      7.75 o
  -5  10  -6       82.59      118.61     10.40 o
  -2  10  -6       25.07       43.91      8.87 o
 -10  11  -6       66.23       76.32      5.18 o
  -7  11  -6      585.89      833.34     24.95 o
  -4  11  -6      120.15      169.83      7.22 o
  -1  11  -6       84.32      108.71     11.76 o
 -12  12  -6      273.43      403.04     11.53 o
  -9  12  -6      229.03      303.62     17.99 o
  -6  12  -6       42.84       54.90      5.37 o
  -3  12  -6      300.37      380.53     14.73 o
   0  12  -6       28.58       29.97      5.85 o
 -11  13  -6      608.01      811.63     10.95 o
  -8  13  -6      334.70      484.58     11.14 o
  -5  13  -6      498.14      671.92     11.11 o
  -2  13  -6      281.53      388.27     25.23 o
 -13  14  -6       67.10      102.72      3.94 o
 -10  14  -6       34.35       30.38      3.82 o
  -7  14  -6       59.30       63.56      4.60 o
  -4  14  -6       95.73      129.78      5.15 o
  -1  14  -6      111.23      119.86     13.65 o
 -12  15  -6      166.77      200.36      4.79 o
  -9  15  -6      301.04      432.13      9.78 o
  -6  15  -6       77.53      114.55      8.85 o
  -3  15  -6       33.35       51.80      5.72 o
  -8  16  -6       20.67       23.88      3.79 o
  -1   1  -5      107.72      131.31      9.93 o
   0   2  -5     7393.63     9856.63     62.93 o
  -2   3  -5      420.43      578.09     16.36 o
  -4   4  -5      102.07      100.00      9.54 o
  -1   4  -5      422.24      532.38     11.66 o
  -3   5  -5     1105.82     1486.54     31.92 o
   0   5  -5     3816.95     4855.32     86.78 o
  -5   6  -5      743.36      890.50     14.84 o
  -2   6  -5     1114.32     1456.68     18.54 o
  -7   7  -5     4919.33     6416.54     55.21 o
  -4   7  -5      251.74      326.30     15.94 o
  -1   7  -5      199.49      291.69      9.71 o
  -6   8  -5       43.92       67.26      6.08 o
  -3   8  -5      227.26      275.82      9.27 o
   0   8  -5     1085.55     1352.58     43.24 o
  -8   9  -5      579.71      767.43     13.94 o
  -5   9  -5      845.63     1049.34     27.20 o
  -2   9  -5      653.53      828.76     16.87 o
 -10  10  -5       41.20       52.30      7.79 o
  -7  10  -5       11.54       20.86     13.61 o
  -4  10  -5      457.64      599.88     12.66 o
  -1  10  -5       71.80       84.40      6.54 o
  -9  11  -5      608.52      774.03     25.45 o
  -6  11  -5      217.06      280.38     27.27 o
  -3  11  -5       46.34       63.85      7.06 o
   0  11  -5     1252.92     1563.68     40.03 o
 -11  12  -5      423.05      570.17     20.12 o
  -8  12  -5      783.04     1048.64     15.76 o
  -5  12  -5      827.22     1042.89     16.32 o
  -2  12  -5       41.56       63.10      5.96 o
 -13  13  -5      522.09      610.59     15.91 o
 -10  13  -5      305.51      432.09     36.70 o
  -7  13  -5      636.89      762.17     13.52 o
  -4  13  -5       55.15       66.31      6.88 o
  -1  13  -5      205.63      252.18     24.99 o
 -12  14  -5      100.53      131.23      9.54 o
  -9  14  -5      260.58      344.66      9.25 o
  -6  14  -5      379.33      429.57      9.99 o
  -3  14  -5       53.12       65.42      5.41 o
   0  14  -5      217.54      302.96     16.35 o
 -14  15  -5      177.50      173.06      6.25 o
 -11  15  -5      186.50      228.68      7.81 o
  -8  15  -5      294.31      335.04     10.18 o
  -5  15  -5       72.81       74.17      5.22 o
  -2  15  -5      103.33      120.54      9.01 o
 -16  16  -5      127.71      131.77      5.59 o
 -13  16  -5      469.66      582.40      8.89 o
 -10  16  -5       48.99       68.04      4.97 o
  -7  16  -5      508.36      637.21     25.30 o
  -4  16  -5      347.25      419.84     18.84 o
  -1  16  -5       35.73       43.79      4.36 o
 -15  17  -5      104.56      113.91      3.69 o
 -12  17  -5       26.46       39.60      3.70 o
  -9  17  -5      221.88      268.29      6.48 o
  -6  17  -5        9.02       18.20      3.59 o
  -3  17  -5       77.40       88.92      9.71 o
 -11  18  -5      150.66      166.98      9.46 o
  -8  18  -5       55.66       71.59      5.58 o
  -5  18  -5      309.33      256.68     43.43 o
   0   1  -4     2789.24     3308.74     22.09 o
  -2   2  -4     8023.67    10090.12     55.47 o
  -1   3  -4     1250.43     1555.22     68.81 o
  -3   4  -4     1431.38     1766.46     16.63 o
   0   4  -4     6020.81     7078.73    391.12 o
  -5   5  -4     1047.60     1268.70     20.91 o
  -2   5  -4      593.57      753.83     11.63 o
  -4   6  -4     2803.46     3489.60     26.69 o
  -1   6  -4     1008.51     1111.18     30.29 o
  -6   7  -4      224.12      230.87      8.45 o
  -3   7  -4     4140.95     4976.75     61.90 o
   0   7  -4     3959.57     4703.11    112.15 o
  -8   8  -4     2573.10     3003.66     34.55 o
  -5   8  -4     1462.26     1610.78     38.37 o
  -2   8  -4      809.98      917.18     13.81 o
  -7   9  -4     1142.18     1308.91     51.55 o
  -4   9  -4     2947.51     3440.46     86.20 o
  -1   9  -4      828.64      969.48     27.02 o
  -9  10  -4      135.25      154.57      7.61 o
  -6  10  -4     1029.39     1253.39     16.82 o
  -3  10  -4      114.89      145.89      7.47 o
   0  10  -4      794.21      867.90     15.19 o
 -11  11  -4     2785.45     3516.80     40.08 o
  -8  11  -4      474.40      482.39     16.89 o
  -5  11  -4      144.53      142.54     13.68 o
  -2  11  -4     1974.95     2276.44     44.90 o
 -10  12  -4      752.62      833.97     20.96 o
  -7  12  -4      961.54     1130.76     28.07 o
  -4  12  -4      314.55      351.91     10.14 o
  -1  12  -4      165.84      184.26      8.37 o
 -12  13  -4       71.10       72.18      6.25 o
  -9  13  -4      624.73      744.11     13.97 o
  -6  13  -4     1653.94     2155.10     22.77 o
  -3  13  -4      121.64      144.13     15.23 o
   0  13  -4      785.22      914.52     33.68 o
 -14  14  -4      569.56      579.78     15.72 o
 -11  14  -4       30.49       30.97      5.27 o
  -8  14  -4      534.39      638.06     12.44 o
  -5  14  -4      586.78      650.15     23.72 o
  -2  14  -4      463.48      503.09     20.86 o
 -13  15  -4      528.47      652.17     13.42 o
 -10  15  -4      430.97      502.47     10.93 o
  -7  15  -4      519.81      596.88     13.07 o
  -4  15  -4      384.54      410.72     32.15 o
  -1  15  -4      736.39      804.08     38.52 o
 -15  16  -4       70.24       81.36      6.35 o
 -12  16  -4       34.10       43.29      4.51 o
  -9  16  -4     1084.98     1173.04     15.81 o
  -6  16  -4       16.73       33.92     19.88 o
  -3  16  -4      372.68      416.73     29.24 o
   0  16  -4      494.56      523.56     36.97 o
 -17  17  -4      171.09      197.09      7.09 o
 -14  17  -4       39.27       36.09      4.48 o
 -11  17  -4       35.14       37.02      6.29 o
  -8  17  -4      188.09      226.24      7.43 o
  -5  17  -4      710.96      786.55     40.46 o
  -2  17  -4       44.19       44.47      4.25 o
 -16  18  -4      180.51      206.25      4.92 o
 -13  18  -4      427.18      490.26      8.64 o
 -10  18  -4       18.66       18.83      4.93 o
  -7  18  -4      291.62      345.23     19.44 o
  -4  18  -4       88.46      127.08     17.31 o
  -1  18  -4        6.10       11.16      4.07 o
 -15  19  -4       35.65       44.45      3.00 o
 -12  19  -4      446.53      507.36     13.60 o
  -9  19  -4        2.54        6.71      3.24 o
  -6  19  -4      281.57      313.69     27.65 o
 -11  20  -4      407.32      469.13     40.11 o
  -8  20  -4      240.12      253.81     36.19 o
   0   0  -3    62921.12    74403.77    678.81 o
  -1   2  -3       69.89      101.39      4.54 o
  -3   3  -3     6641.06     7496.02     38.64 o
   0   3  -3     4157.61     4480.35    231.42 o
  -2   4  -3     1449.21     1628.71     54.86 o
  -4   5  -3    14647.11    15820.47    223.55 o
  -1   5  -3     2036.08     2521.69    107.35 o
  -6   6  -3     4417.76     5250.53     37.37 o
  -3   6  -3      259.66      287.00     13.85 o
   0   6  -3     6990.93     7685.53    269.78 o
  -5   7  -3     1433.47     1368.33     13.89 o
  -2   7  -3     6017.04     6457.65     29.79 o
  -7   8  -3     2110.71     2231.86     58.37 o
  -4   8  -3     2275.93     2595.23    101.47 o
  -1   8  -3     2148.00     2341.17     93.03 o
  -9   9  -3     2064.99     2218.17     28.00 o
  -6   9  -3      526.10      649.02     29.69 o
  -3   9  -3     1582.96     1666.87     27.19 o
   0   9  -3     3217.67     3585.67    105.34 o
  -8  10  -3     1306.66     1363.04     15.91 o
  -5  10  -3     1518.43     1623.94     24.89 o
  -2  10  -3     1567.75     1744.53     18.23 o
 -10  11  -3      281.79      269.23      8.99 o
  -7  11  -3     4276.80     4756.17     88.59 o
  -4  11  -3      353.47      438.42     23.13 o
  -1  11  -3      144.23      166.13      7.46 o
 -12  12  -3     1882.69     2265.40     32.15 o
  -9  12  -3     2615.45     2828.50     33.14 o
  -6  12  -3     1228.47     1320.87     17.14 o
  -3  12  -3      309.06      353.95     10.07 o
   0  12  -3     1665.61     1923.63     53.86 o
 -11  13  -3     1442.94     1587.23     34.64 o
  -8  13  -3      940.09     1064.59     16.84 o
  -5  13  -3     4205.46     4542.17     79.60 o
  -2  13  -3     3294.51     3496.97    260.36 o
 -13  14  -3      709.01      803.69     20.64 o
 -10  14  -3      119.39      116.19      8.82 o
  -7  14  -3     1984.02     2105.55     45.37 o
  -4  14  -3      915.03     1041.16     16.06 o
  -1  14  -3      174.18      180.73     19.63 o
 -15  15  -3      390.30      442.56     14.34 o
 -12  15  -3     1555.11     1629.27     20.53 o
  -9  15  -3      258.41      272.26      9.30 o
  -6  15  -3      515.03      532.52     36.73 o
  -3  15  -3      487.08      525.97     12.04 o
   0  15  -3      866.66      870.59     55.14 o
 -14  16  -3      358.87      380.84      9.57 o
 -11  16  -3      157.05      170.26      9.36 o
  -8  16  -3       48.91       45.71      7.61 o
  -5  16  -3      556.58      625.21     13.36 o
  -2  16  -3      182.12      172.71     14.85 o
 -16  17  -3      369.53      345.02     17.30 o
 -13  17  -3      165.64      200.86     12.29 o
 -10  17  -3       92.73      107.13      6.57 o
  -7  17  -3       68.68       76.03      7.70 o
  -4  17  -3      969.57     1024.49     64.80 o
  -1  17  -3        5.42        4.72      4.19 o
 -18  18  -3       19.51       16.83      4.49 o
 -15  18  -3       50.43       60.60      6.93 o
 -12  18  -3      340.69      373.17      9.05 o
  -9  18  -3      565.29      623.35     29.06 o
  -6  18  -3        7.47       13.76      4.50 o
  -3  18  -3      381.40      359.70     11.37 o
   0  18  -3      406.04      421.26     68.91 o
 -17  19  -3       96.76      103.51      4.07 o
 -14  19  -3      106.14      139.39     10.30 o
 -11  19  -3      164.54      172.51      8.04 o
  -8  19  -3      738.95      785.86     50.10 o
  -5  19  -3      172.65      202.91     32.82 o
  -2  19  -3        7.08       19.10      3.49 o
 -16  20  -3      334.17      334.85     11.27 o
 -13  20  -3       29.95       25.41      3.65 o
 -10  20  -3      116.57      114.76      5.06 o
  -7  20  -3      406.19      437.00     31.95 o
  -4  20  -3      168.98      149.23     28.70 o
 -12  21  -3       77.50       81.52      3.84 o
  -9  21  -3      189.72      183.10     13.40 o
  -1   1  -2    10770.80    12020.06    198.23 o
   0   2  -2    18541.33    21073.45    901.05 o
  -2   3  -2     6454.86     6712.65    215.04 o
  -4   4  -2    11524.21    11568.31    217.74 o
  -1   4  -2     1839.66     1854.47     85.46 o
  -3   5  -2    19350.67    20129.78    210.72 o
   0   5  -2    19304.40    20453.31   1465.11 o
  -5   6  -2     3886.55     4290.48    138.53 o
  -2   6  -2       67.85       98.35      4.00 o
  -7   7  -2    22567.52    24172.00    394.31 o
  -4   7  -2      271.66      295.13      6.09 o
  -1   7  -2     4914.86     5074.47    209.47 o
  -6   8  -2     4307.13     4432.24    146.04 o
  -3   8  -2     1273.55     1390.97     14.83 o
   0   8  -2     4401.69     4571.51     25.14 o
  -8   9  -2     1763.77     2059.48     16.85 o
  -5   9  -2     2579.74     2812.41     58.91 o
  -2   9  -2     8361.69     8271.25     96.94 o
 -10  10  -2     1335.78     1359.09     21.69 o
  -7  10  -2     3588.38     3712.85    109.23 o
  -4  10  -2      843.31      869.47     52.26 o
  -1  10  -2      135.66      121.98      6.05 o
  -9  11  -2     2769.62     2669.50     46.00 o
  -6  11  -2     6905.45     7117.80    157.86 o
  -3  11  -2      808.53      841.11     12.42 o
   0  11  -2      226.60      262.96      8.39 o
 -11  12  -2      160.48      168.42      7.11 o
  -8  12  -2     6408.95     6716.41    126.91 o
  -5  12  -2     5532.60     5710.17     46.17 o
  -2  12  -2      142.44      136.47      6.81 o
 -13  13  -2     7163.89     7437.00     58.07 o
 -10  13  -2      481.07      558.17     28.62 o
  -7  13  -2      277.04      296.26      8.93 o
  -4  13  -2     2173.10     2234.70     43.04 o
  -1  13  -2     1107.15     1101.97     16.74 o
 -12  14  -2      692.93      741.61     14.28 o
  -9  14  -2     2349.84     2381.47     34.59 o
  -6  14  -2      280.53      296.68     13.78 o
  -3  14  -2     1360.09     1396.82     58.85 o
   0  14  -2     2346.75     2355.22    117.46 o
 -14  15  -2      235.88      235.43      9.62 o
 -11  15  -2      698.95      723.46     13.26 o
  -8  15  -2     4601.72     4713.35    104.60 o
  -5  15  -2      168.59      172.95      7.89 o
  -2  15  -2        6.58       17.59     10.82 o
 -16  16  -2      116.35      113.85      9.09 o
 -13  16  -2      833.59      899.74     60.03 o
 -10  16  -2      593.62      592.83     12.28 o
  -7  16  -2      157.24      166.73     20.81 o
  -4  16  -2     1585.24     1678.36     71.81 o
  -1  16  -2      316.43      320.71     20.33 o
 -15  17  -2      131.51      136.45      6.57 o
 -12  17  -2      816.10      825.12     14.09 o
  -9  17  -2      684.91      666.87     33.86 o
  -6  17  -2      424.86      458.80     11.33 o
  -3  17  -2       55.42       50.11      6.55 o
   0  17  -2      955.45      929.15     74.70 o
 -17  18  -2       61.56       89.74      5.13 o
 -14  18  -2       19.01        9.92      4.64 o
 -11  18  -2      570.49      628.51     27.77 o
  -8  18  -2        3.17       -3.72      5.27 o
  -5  18  -2      417.33      418.57     29.87 o
  -2  18  -2       60.37       78.67      6.41 o
 -19  19  -2      462.29      459.37      9.78 o
 -16  19  -2       43.22       47.26      4.33 o
 -13  19  -2      779.33      820.00     39.78 o
 -10  19  -2       46.00       58.18      5.43 o
  -7  19  -2     1400.70     1453.30     49.30 o
  -4  19  -2      301.84      254.84     17.37 o
  -1  19  -2      192.27      203.96     27.69 o
 -18  20  -2      525.01      528.39     14.89 o
 -15  20  -2      635.90      697.87     26.58 o
 -12  20  -2      200.87      232.51      9.40 o
  -9  20  -2       60.00       54.55      4.83 o
  -6  20  -2      644.50      677.51     39.13 o
  -3  20  -2      232.41      229.99     32.52 o
 -17  21  -2        6.78        7.20      2.50 o
 -14  21  -2      116.10      115.78      9.11 o
 -11  21  -2      161.42      158.96      7.42 o
  -8  21  -2      182.01      160.07      5.36 o
  -5  21  -2       60.89       65.92      6.70 o
 -13  22  -2       35.07       35.32      2.94 o
 -10  22  -2      116.22      109.53      4.07 o
   0   1  -1     3674.22     3971.54     96.87 o
  -2   2  -1    10189.60    11113.78    150.24 o
  -1   3  -1    47371.83    47637.12   3783.60 o
  -3   4  -1     9118.58     9044.14    164.91 o
   0   4  -1    66341.31    70502.60   6627.03 o
  -5   5  -1    11105.79    10851.71    196.06 o
  -2   5  -1     7280.07     7236.39    123.94 o
  -4   6  -1     9079.89     8907.98    165.21 o
  -1   6  -1     6336.53     6284.19    292.08 o
  -6   7  -1    11204.01    10672.97    159.07 o
  -3   7  -1     5047.57     4844.47     97.71 o
   0   7  -1     7454.42     7627.17    112.19 o
  -8   8  -1    16083.01    16468.07    311.25 o
  -5   8  -1     1103.71     1102.00     35.47 o
  -2   8  -1     7625.51     7484.73    195.88 o
  -7   9  -1    10891.35    11148.86    324.32 o
  -4   9  -1     1037.25     1042.98     14.76 o
  -1   9  -1     1500.58     1492.65     13.87 o
  -9  10  -1       13.05       42.24      4.23 o
  -6  10  -1     1704.71     1852.76     19.51 o
  -3  10  -1     3989.98     4090.25     50.35 o
   0  10  -1      112.87      141.84     14.89 o
 -11  11  -1     5021.04     5192.28     42.17 o
  -8  11  -1     2514.75     2668.99     58.08 o
  -5  11  -1     5021.51     4753.68     67.75 o
  -2  11  -1     2936.42     2734.05     65.90 o
 -10  12  -1      809.45      796.10     12.36 o
  -7  12  -1     1027.47      987.85     34.75 o
  -4  12  -1     3328.53     3347.48     71.79 o
  -1  12  -1      695.84      692.61     25.74 o
 -12  13  -1     1870.18     1854.02     23.56 o
  -9  13  -1     4916.48     4915.92    173.30 o
  -6  13  -1     2491.59     2640.43     22.26 o
  -3  13  -1      121.49      133.73      6.64 o
   0  13  -1     7019.23     6916.76    351.28 o
 -14  14  -1      205.01      173.20     11.14 o
 -11  14  -1     1551.04     1558.56     18.44 o
  -8  14  -1     1233.80     1166.36     15.50 o
  -5  14  -1      451.33      450.72     10.28 o
  -2  14  -1       41.09       31.66      5.82 o
 -13  15  -1      423.41      440.54     11.07 o
 -10  15  -1     1383.81     1409.02     17.83 o
  -7  15  -1     8855.69     8767.41    111.26 o
  -4  15  -1      116.09      123.45     12.71 o
  -1  15  -1      462.56      449.23     41.63 o
 -15  16  -1      910.76      899.32     14.98 o
 -12  16  -1      317.05      346.38     10.90 o
  -9  16  -1     2004.87     1954.17     43.06 o
  -6  16  -1     1141.99     1132.88     44.54 o
  -3  16  -1       83.05       75.18      6.36 o
   0  16  -1      638.02      585.43     47.56 o
 -17  17  -1     1978.94     1983.52     27.32 o
 -14  17  -1      312.97      315.70      9.37 o
 -11  17  -1      536.44      509.94     11.66 o
  -8  17  -1      685.63      696.01     47.83 o
  -5  17  -1      437.97      439.95     20.54 o
  -2  17  -1      135.61      135.57     10.83 o
 -16  18  -1      322.54      343.56      8.65 o
 -13  18  -1      178.24      164.68      7.30 o
 -10  18  -1       27.40       27.31      5.31 o
  -7  18  -1     1515.61     1500.37     78.36 o
  -4  18  -1      133.30      150.90     13.74 o
  -1  18  -1      185.84      183.77     15.64 o
 -18  19  -1      172.88      173.96      5.73 o
 -15  19  -1      265.96      304.81      8.21 o
 -12  19  -1      544.61      536.39     45.01 o
  -9  19  -1      240.22      260.70     25.05 o
  -6  19  -1      134.34      162.95     15.81 o
  -3  19  -1       23.06       21.97      6.59 o
   0  19  -1     1344.50     1206.01    120.48 o
 -17  20  -1       61.40       71.15     10.08 o
 -14  20  -1      488.64      447.66      9.44 o
 -11  20  -1      533.03      560.74     41.25 o
  -8  20  -1      524.88      499.44     35.01 o
  -5  20  -1      820.70      800.28     83.74 o
  -2  20  -1      911.65      794.04    114.23 o
 -16  21  -1       18.33       21.36      3.49 o
 -13  21  -1      204.18      228.79      7.50 o
 -10  21  -1        4.59        6.58      5.17 o
  -7  21  -1       30.66       25.69      3.91 o
  -4  21  -1      156.16      169.34     29.36 o
 -15  22  -1      172.35      163.65     12.43 o
 -12  22  -1      207.95      201.36     11.89 o
  -9  22  -1      434.64      381.99     33.07 o
  -6  22  -1      110.41       80.88     10.44 o
  -1   2   0       63.41       85.95      7.09 o
  -3   3   0    13796.96    12922.83    158.62 o
   0   3   0    13999.00    14286.46    692.61 o
  -2   4   0     4596.73     4470.14    243.47 o
  -4   5   0     3032.67     2931.00     16.95 o
  -1   5   0     2970.19     3023.65     88.90 o
  -6   6   0     4437.44     4376.88     25.07 o
  -3   6   0      479.91      404.30      5.39 o
   0   6   0     3472.70     3539.20     72.35 o
  -5   7   0    31595.02    30015.92    259.40 o
  -2   7   0    31311.06    29520.27    294.24 o
  -7   8   0     1761.93     1636.74     44.12 o
  -4   8   0     1523.96     1458.25     50.83 o
  -1   8   0     1957.22     1932.56     19.78 o
  -9   9   0    17521.74    16418.02    329.21 o
  -6   9   0      377.61      387.83     12.03 o
  -3   9   0      392.64      398.09      7.65 o
   0   9   0    18980.33    18984.14    879.61 o
  -8  10   0     4361.55     4411.50     26.53 o
  -5  10   0     3763.96     3480.66     36.29 o
  -2  10   0     4315.97     4390.98     36.27 o
 -10  11   0      144.78      149.90      5.98 o
  -7  11   0     4343.04     4237.02     79.21 o
  -4  11   0     3947.99     3815.67     56.26 o
  -1  11   0       52.86       54.77      5.17 o
 -12  12   0     4648.48     4506.00     41.37 o
  -9  12   0     2822.94     2834.45     25.32 o
  -6  12   0     4053.34     3946.85    126.81 o
  -3  12   0     2527.84     2558.49     76.25 o
   0  12   0     4620.94     4580.56    158.00 o
 -11  13   0      295.32      300.62      8.70 o
  -8  13   0     1393.45     1327.17     17.56 o
  -5  13   0     1512.38     1437.56     52.26 o
  -2  13   0      365.30      360.33     21.66 o
 -13  14   0      476.09      466.25     11.05 o
 -10  14   0      515.31      530.62     10.99 o
  -7  14   0     7272.13     7132.99    136.37 o
  -4  14   0      540.56      524.27     28.20 o
  -1  14   0      648.51      639.67     13.39 o
 -15  15   0     1238.55     1201.03     23.57 o
 -12  15   0     1856.73     1765.50     20.01 o
  -9  15   0      949.63      928.92     42.26 o
  -6  15   0     1019.52     1034.95     15.50 o
  -3  15   0     1889.44     1756.80    123.01 o
   0  15   0     1433.97     1361.08     26.82 o
 -14  16   0      398.17      407.99     10.25 o
 -11  16   0     1189.17     1187.37     18.55 o
  -8  16   0       62.82       82.77      6.43 o
  -5  16   0     1198.00     1181.74     50.68 o
  -2  16   0      390.18      334.34     28.41 o
 -16  17   0      266.85      304.67      8.73 o
 -13  17   0     1291.38     1277.94     17.36 o
 -10  17   0       85.31      107.86      6.69 o
  -7  17   0       62.08       79.75      6.50 o
  -4  17   0     1235.06     1183.89     66.55 o
  -1  17   0      284.78      280.05     29.85 o
 -18  18   0       56.53       30.66      6.93 o
 -15  18   0      677.89      628.89     19.35 o
 -12  18   0     1010.15     1047.70     25.69 o
  -9  18   0     2181.49     2012.31    120.65 o
  -6  18   0      984.96      966.67     29.39 o
  -3  18   0      647.42      580.99     36.90 o
   0  18   0       26.35       20.72      8.76 o
 -17  19   0       38.33       41.49      4.33 o
 -14  19   0      753.89      797.45     37.10 o
 -11  19   0      854.51      800.99     41.38 o
  -8  19   0      784.47      760.01     59.32 o
  -5  19   0      739.65      754.82     81.09 o
  -2  19   0       44.08       35.49     11.85 o
 -19  20   0      501.16      483.18      7.09 o
 -16  20   0        4.03        9.22      3.81 o
 -13  20   0      228.81      252.44     10.85 o
 -10  20   0      333.77      303.44     18.64 o
  -7  20   0      272.10      290.29     19.08 o
  -4  20   0        1.51        5.43      3.65 o
  -1  20   0      475.22      397.73     54.10 o
 -18  21   0      132.28       98.22      3.87 o
 -15  21   0      333.27      304.84     26.76 o
 -12  21   0      241.57      280.96      8.83 o
  -9  21   0      194.81      225.08     19.17 o
  -6  21   0      346.32      310.30     31.20 o
  -3  21   0      104.30       72.56     13.33 o
 -14  22   0       47.27       48.11      7.84 o
 -11  22   0       48.37       50.72      9.69 o
  -8  22   0       33.41       35.19      7.97 o
  -1   1   1     2239.59     2343.13     11.72 o
   0   2   1     9370.25    10133.63    329.13 o
  -2   3   1    46799.36    43648.20   2370.60 o
  -4   4   1    68168.24    63480.05    488.17 o
  -1   4   1     8468.62     8588.10    313.34 o
  -3   5   1     7076.77     6731.91    102.11 o
   0   5   1    11768.90    11407.88    149.44 o
  -5   6   1     7280.32     6590.06     34.79 o
  -2   6   1     8556.96     8028.54    122.51 o
  -7   7   1     8161.60     8034.31     39.14 o
  -4   7   1     4828.49     4397.92     37.93 o
  -1   7   1    12318.15    11823.11    205.07 o
  -6   8   1     6985.28     6470.27     27.92 o
  -3   8   1     1138.35     1092.76     10.24 o
   0   8   1    14723.83    14800.68    383.77 o
  -8   9   1     1817.77     1692.39     14.24 o
  -5   9   1      739.76      691.84      9.00 o
  -2   9   1    10542.93    10056.69    139.38 o
 -10  10   1       64.45       75.56      6.67 o
  -7  10   1     3649.58     3746.03     21.82 o
  -4  10   1     1674.22     1830.20    138.18 o
  -1  10   1        2.78       22.60      6.94 o
  -9  11   1     2904.95     2662.82     20.14 o
  -6  11   1     5357.20     5166.08    263.86 o
  -3  11   1     2819.55     2915.79     39.07 o
   0  11   1     4947.55     4988.97    216.15 o
 -11  12   1      561.51      549.70     10.63 o
  -8  12   1     3537.84     3417.47     81.68 o
  -5  12   1      984.11      926.86     12.82 o
  -2  12   1      867.88      819.79     18.19 o
 -13  13   1     7267.86     7316.52     56.21 o
 -10  13   1       90.76      104.93      6.98 o
  -7  13   1     2027.09     2065.79     19.79 o
  -4  13   1     5420.26     5349.14    148.62 o
  -1  13   1     1914.13     1812.95     48.45 o
 -12  14   1       46.05       65.89     22.58 o
  -9  14   1      477.36      457.00     20.50 o
  -6  14   1     1370.64     1294.78     16.53 o
  -3  14   1     1601.28     1451.42     77.33 o
   0  14   1      198.47      152.13     13.22 o
 -14  15   1      535.62      562.26     11.91 o
 -11  15   1       46.60       55.42      8.79 o
  -8  15   1     8861.37     8296.47    271.01 o
  -5  15   1     1353.69     1281.21     18.50 o
  -2  15   1      405.84      403.33     44.50 o
 -16  16   1      566.88      524.48     15.69 o
 -13  16   1       47.85       59.83      8.26 o
 -10  16   1     1249.03     1198.70     30.55 o
  -7  16   1     1888.94     1838.89     23.79 o
  -4  16   1      357.86      330.25     37.23 o
  -1  16   1      890.80      817.68     32.77 o
 -15  17   1      174.20      177.22      7.07 o
 -12  17   1      395.77      381.55     14.83 o
  -9  17   1      702.35      744.09     15.59 o
  -6  17   1      461.32      442.11     11.25 o
  -3  17   1      349.83      331.80     18.04 o
   0  17   1     1948.52     1773.38    155.55 o
 -17  18   1      213.96      222.25     10.45 o
 -14  18   1      118.49      115.92      6.62 o
 -11  18   1     1375.53     1379.72     47.61 o
  -8  18   1       58.27       47.21      5.86 o
  -5  18   1      207.80      195.03      7.77 o
  -2  18   1      297.89      301.32     27.36 o
 -19  19   1     1278.77     1259.40     16.75 o
 -16  19   1       33.78       35.00      4.39 o
 -13  19   1      190.90      238.03     12.94 o
 -10  19   1      224.65      251.28     13.76 o
  -7  19   1      489.41      452.96     33.39 o
  -4  19   1      245.52      262.39     14.89 o
  -1  19   1      196.79      183.09     14.46 o
 -18  20   1      913.31      886.58     17.37 o
 -15  20   1      799.69      798.11     54.14 o
 -12  20   1      574.48      548.07     24.65 o
  -9  20   1      564.06      553.09     43.08 o
  -6  20   1      396.52      362.60     30.63 o
  -3  20   1       73.85       85.36      7.71 o
 -17  21   1      149.94      167.62      9.47 o
 -14  21   1       49.58       36.52      4.15 o
 -11  21   1        5.65        4.46      3.87 o
  -8  21   1      220.96      229.02     21.74 o
  -5  21   1       17.99       28.49      7.99 o
 -16  22   1      138.03      112.82      3.81 o
 -13  22   1      434.93      409.75     21.74 o
 -10  22   1      193.61      194.62     15.02 o
  -7  22   1      143.89      132.34     10.73 o
   0   1   2    11585.50    12012.11    488.51 o
  -2   2   2    16240.35    16948.32    247.42 o
  -1   3   2     6728.35     6294.27     48.16 o
  -3   4   2     1550.03     1284.55     26.57 o
   0   4   2    12039.28    11408.63    291.58 o
  -5   5   2    18262.84    16248.76    280.24 o
  -2   5   2    20776.41    19471.09    208.16 o
  -4   6   2       40.74       62.37     10.12 o
  -1   6   2     3493.89     3681.80     18.81 o
  -6   7   2     4896.34     4433.70     21.87 o
  -3   7   2      370.90      538.28    143.07 o
   0   7   2    20575.50    19330.72   1089.67 o
  -8   8   2     4533.20     4025.76     31.85 o
  -5   8   2     1268.75     1268.50     58.62 o
  -2   8   2     4760.22     4496.76     40.14 o
  -7   9   2     8999.99     8499.68    186.40 o
  -4   9   2     2197.37     2178.58     16.59 o
  -1   9   2     1830.26     1986.80     17.06 o
  -9  10   2      126.18      108.75      6.80 o
  -6  10   2      855.19      789.59     19.43 o
  -3  10   2     4014.16     3700.21    117.97 o
   0  10   2     1393.99     1271.66     89.94 o
 -11  11   2      214.35      185.50     10.41 o
  -8  11   2      887.69      909.22     13.75 o
  -5  11   2     7141.39     6823.87    137.72 o
  -2  11   2     2760.49     2430.43    157.73 o
 -10  12   2       91.02       85.53      6.16 o
  -7  12   2     5390.28     5221.56     92.84 o
  -4  12   2     6173.25     5940.08    305.35 o
  -1  12   2      230.49      239.70      8.34 o
 -12  13   2     1185.27     1102.84     16.13 o
  -9  13   2     2306.74     2196.93    100.62 o
  -6  13   2      345.98      361.98      9.52 o
  -3  13   2      506.71      497.81     36.65 o
   0  13   2     7264.45     6986.60    569.47 o
 -14  14   2     2222.76     2070.46     30.84 o
 -11  14   2     1362.34     1332.50     17.40 o
  -8  14   2      379.91      386.05     16.40 o
  -5  14   2     1919.52     1769.15     79.39 o
  -2  14   2      715.79      663.69     45.39 o
 -13  15   2        6.86        8.82      9.09 o
 -10  15   2      183.46      173.61      7.38 o
  -7  15   2     4573.88     4541.19    159.67 o
  -4  15   2      693.41      636.33     32.49 o
  -1  15   2      264.71      262.90     27.35 o
 -15  16   2      342.71      324.40     16.84 o
 -12  16   2     1587.36     1646.34     19.55 o
  -9  16   2       80.61       71.08      5.89 o
  -6  16   2      581.65      533.06     21.84 o
  -3  16   2      747.11      642.40     41.07 o
   0  16   2      105.85       87.85      6.47 o
 -17  17   2      948.74      895.33     18.21 o
 -14  17   2       66.21       55.12      5.91 o
 -11  17   2      474.15      477.68     23.71 o
  -8  17   2      597.30      551.15     33.26 o
  -5  17   2      878.11      830.74     42.01 o
  -2  17   2      100.90       90.86     13.55 o
 -16  18   2       75.37       99.47      5.46 o
 -13  18   2      440.29      446.56     21.10 o
 -10  18   2       12.72       13.35      5.51 o
  -7  18   2      607.23      614.94     51.86 o
  -4  18   2       21.02       12.55      4.79 o
  -1  18   2       64.60       80.58     17.69 o
 -18  19   2      128.18      134.96      4.87 o
 -15  19   2      321.71      291.64      7.70 o
 -12  19   2     1421.56     1392.60     37.68 o
  -9  19   2       33.67       39.47      7.85 o
  -6  19   2      804.53      813.78     62.07 o
  -3  19   2       27.96       35.33      4.02 o
   0  19   2      453.69      371.74     78.82 o
 -17  20   2      196.09      198.07      5.56 o
 -14  20   2      699.23      718.20     41.21 o
 -11  20   2       54.47       45.34      5.70 o
  -8  20   2      177.30      184.08      6.75 o
  -5  20   2      706.51      685.35     73.90 o
  -2  20   2      517.44      431.93     72.03 o
 -16  21   2       58.45       60.94      3.48 o
 -13  21   2      153.77      140.57     19.27 o
 -10  21   2      177.28      156.14      7.67 o
  -7  21   2      105.89       94.90     19.18 o
  -4  21   2        8.08        8.97      4.34 o
 -12  22   2       99.85       93.17      8.49 o
  -9  22   2       43.76       33.01      9.16 o
   0   0   3    64280.30    68123.26    653.58 o
  -1   2   3      216.27      258.55      9.98 o
  -3   3   3     3904.79     3340.16     25.79 o
   0   3   3     5670.11     5387.74     33.00 o
  -2   4   3     1632.73     1505.85     21.83 o
  -4   5   3     2060.55     1854.33     19.86 o
  -1   5   3    14773.11    12960.35    318.66 o
  -6   6   3     6819.01     5984.94     39.78 o
  -3   6   3      272.62      238.45     19.66 o
   0   6   3     4700.46     4649.24    304.03 o
  -5   7   3     6112.19     5432.79    186.77 o
  -2   7   3     1618.29     1295.12     80.50 o
  -7   8   3     2149.15     1951.35     56.27 o
  -4   8   3     2326.46     2246.84     88.37 o
  -1   8   3     2087.89     1884.06     45.13 o
  -9   9   3     3245.93     3005.11     32.67 o
  -6   9   3     1716.48     1528.47     80.96 o
  -3   9   3      652.68      661.32     11.15 o
   0   9   3     2294.53     2102.62    187.09 o
  -8  10   3     1650.32     1524.36     23.20 o
  -5  10   3     1390.43     1271.62     15.17 o
  -2  10   3     1258.06     1097.90     26.75 o
 -10  11   3      156.09      150.06      8.83 o
  -7  11   3      431.85      428.27      9.94 o
  -4  11   3     3748.32     3434.96     37.31 o
  -1  11   3      225.61      212.35      8.24 o
 -12  12   3     1600.45     1749.49     28.52 o
  -9  12   3      349.46      373.92     13.26 o
  -6  12   3     1247.01     1170.06     17.85 o
  -3  12   3     2415.05     2259.29     66.31 o
   0  12   3     1909.16     1908.81    179.45 o
 -11  13   3     3319.84     3203.66     27.28 o
  -8  13   3     3768.20     3556.00    140.43 o
  -5  13   3     1040.88     1009.54     56.85 o
  -2  13   3     1339.14     1211.84    100.12 o
 -13  14   3      251.76      231.39     11.51 o
 -10  14   3      813.62      823.33     14.21 o
  -7  14   3     2127.83     2016.83     54.96 o
  -4  14   3      140.00      124.32     16.07 o
  -1  14   3      798.47      815.52     96.11 o
 -15  15   3      730.88      673.23     17.37 o
 -12  15   3      479.53      491.36     11.52 o
  -9  15   3      521.49      482.38     11.44 o
  -6  15   3      270.56      259.43      9.09 o
  -3  15   3     1533.63     1409.73    182.55 o
   0  15   3      373.98      338.16     34.59 o
 -14  16   3      194.40      167.99      7.28 o
 -11  16   3      702.06      743.02     13.39 o
  -8  16   3       66.86       68.25      6.01 o
  -5  16   3      201.36      207.33      8.07 o
  -2  16   3      370.05      328.90     24.55 o
 -16  17   3        7.08        7.63      6.51 o
 -13  17   3      993.37      959.77     29.14 o
 -10  17   3       63.08       61.79      7.43 o
  -7  17   3      116.76      128.90      6.73 o
  -4  17   3      171.48      188.43     18.65 o
  -1  17   3      376.31      308.67     37.78 o
 -18  18   3      455.52      482.32     10.63 o
 -15  18   3      387.49      370.97     17.42 o
 -12  18   3       13.86        8.84      4.36 o
  -9  18   3      574.15      555.40     43.61 o
  -6  18   3      322.31      317.01     28.32 o
  -3  18   3       41.26       44.03      6.73 o
   0  18   3       16.27        2.63      3.40 o
 -17  19   3        3.15        5.58      3.10 o
 -14  19   3      146.32      167.45     11.68 o
 -11  19   3      751.05      733.63     47.44 o
  -8  19   3      161.96      150.65     12.39 o
  -5  19   3       82.22       96.15      5.34 o
  -2  19   3       88.86       71.29      9.76 o
 -16  20   3      167.55      158.30      9.38 o
 -13  20   3      348.52      350.34     27.79 o
 -10  20   3      141.69      132.36      9.98 o
  -7  20   3       35.99       20.77      3.88 o
  -4  20   3      305.33      265.56     50.69 o
 -12  21   3      218.39      201.10     27.95 o
  -9  21   3       65.84       57.04      7.90 o
  -1   1   4     2997.27     2804.79     28.84 o
   0   2   4     8163.66     8266.16    109.35 o
  -2   3   4     1210.24     1163.18     33.38 o
  -4   4   4     6551.22     5042.05     39.57 o
  -1   4   4     1299.02     1293.19     92.03 o
  -3   5   4      545.82      509.12      9.49 o
   0   5   4      739.11      594.32     85.29 o
  -5   6   4     1273.18      911.03     12.96 o
  -2   6   4     2685.57     2266.62    194.39 o
  -7   7   4     3841.74     3025.62     34.31 o
  -4   7   4     3920.65     3343.40     50.60 o
  -1   7   4      250.59      177.86      9.15 o
  -6   8   4      857.24      696.22     23.04 o
  -3   8   4     1466.37     1185.76     38.01 o
   0   8   4     2496.13     2101.18    277.74 o
  -8   9   4      757.45      628.23     18.50 o
  -5   9   4     2725.58     2379.03     91.42 o
  -2   9   4     1328.71     1089.18     48.18 o
 -10  10   4      730.35      655.16     17.92 o
  -7  10   4      111.49      110.83      6.28 o
  -4  10   4     1126.18     1022.66     15.31 o
  -1  10   4      163.27      137.68     21.16 o
  -9  11   4     1923.73     1740.81     20.10 o
  -6  11   4      209.92      173.47     12.61 o
  -3  11   4      621.82      500.90     52.62 o
   0  11   4     2674.67     2451.46    300.61 o
 -11  12   4      110.55       88.31      9.32 o
  -8  12   4      326.47      281.54     10.25 o
  -5  12   4      869.05      784.00     30.44 o
  -2  12   4      765.78      644.95     78.00 o
 -13  13   4      920.29      905.63     21.04 o
 -10  13   4      149.11      160.27     10.78 o
  -7  13   4     1394.21     1496.70     50.76 o
  -4  13   4      798.32      758.35     61.15 o
  -1  13   4       53.92       39.03      5.60 o
 -12  14   4      487.56      456.80     10.61 o
  -9  14   4      718.47      663.29     12.95 o
  -6  14   4      419.10      402.28     10.43 o
  -3  14   4       27.22       28.94      7.37 o
   0  14   4      551.96      478.52     60.27 o
 -14  15   4      734.48      701.73     12.08 o
 -11  15   4      313.36      281.11      8.93 o
  -8  15   4      546.89      504.65     32.98 o
  -5  15   4      371.75      364.15     31.13 o
  -2  15   4      479.48      495.16     69.82 o
 -16  16   4      534.51      519.14     12.55 o
 -13  16   4      293.69      297.17     14.11 o
 -10  16   4        9.20       15.23      5.21 o
  -7  16   4     1164.35     1119.80     45.66 o
  -4  16   4       29.15       18.87      4.97 o
  -1  16   4       83.85       78.32      5.18 o
 -15  17   4       41.34       37.79      3.92 o
 -12  17   4      682.37      670.75     21.54 o
  -9  17   4      169.98      152.07     11.59 o
  -6  17   4       31.39       38.05      8.03 o
  -3  17   4       47.74       53.29     16.68 o
   0  17   4      185.36      173.64     32.17 o
 -17  18   4        6.00        9.42      2.53 o
 -14  18   4      103.26      133.34     11.41 o
 -11  18   4      303.86      314.22     27.62 o
  -8  18   4       20.55       20.77      5.89 o
  -5  18   4      490.88      478.85     61.89 o
  -2  18   4      191.42      172.87     32.19 o
 -13  19   4      309.90      303.26     24.46 o
 -10  19   4        2.16       11.20      3.24 o
  -7  19   4      456.05      448.20     46.27 o
  -4  19   4       32.70       30.00      6.74 o
 -12  20   4      244.51      233.07     25.75 o
  -9  20   4      454.97      440.21     70.96 o
   0   1   5      114.30      107.92      7.94 o
  -2   2   5     7014.53     6561.46     52.95 o
  -1   3   5      378.52      369.30     23.69 o
  -3   4   5      406.10      319.89      9.00 o
   0   4   5      158.14      161.11     35.63 o
  -5   5   5     3578.80     2277.47     31.74 o
  -2   5   5     1360.63     1205.50     89.80 o
  -4   6   5     1119.89      731.66     53.42 o
  -1   6   5      918.31      627.67     87.25 o
  -6   7   5      179.64      147.87     21.53 o
  -3   7   5      258.53      189.24     33.95 o
   0   7   5     4821.00     3297.22   1036.31 o
  -8   8   5     1069.16      638.59     17.35 o
  -5   8   5      184.22      113.50      6.40 o
  -2   8   5       54.47       41.79      4.80 o
  -7   9   5      671.35      493.50     13.14 o
  -4   9   5      744.64      566.04     35.44 o
  -1   9   5      568.54      425.98     89.01 o
  -9  10   5       71.26       58.15     11.40 o
  -6  10   5      467.23      353.96     31.31 o
  -3  10   5       18.28       18.12      5.05 o
   0  10   5       25.98       19.17      9.73 o
 -11  11   5     1201.28     1018.60     21.85 o
  -8  11   5       64.32       46.78      5.42 o
  -5  11   5      241.87      204.62      8.24 o
  -2  11   5      682.50      532.98     77.04 o
 -10  12   5       51.28       54.68      5.77 o
  -7  12   5      767.75      665.43     13.21 o
  -4  12   5      701.34      600.95     37.25 o
  -1  12   5      471.99      392.17     46.77 o
 -12  13   5      220.97      202.16      8.04 o
  -9  13   5       38.46       32.17      4.94 o
  -6  13   5      793.56      678.45     12.88 o
  -3  13   5      255.46      258.23     38.41 o
   0  13   5      568.44      500.13     78.06 o
 -14  14   5      153.85      164.57      8.04 o
 -11  14   5       57.45       52.02      4.91 o
  -8  14   5      418.07      353.47      8.98 o
  -5  14   5      225.49      214.69     22.13 o
  -2  14   5       88.05       81.13      7.62 o
 -13  15   5      120.68      117.78      5.42 o
 -10  15   5       56.29       50.51      7.03 o
  -7  15   5      317.80      272.16     11.24 o
  -4  15   5      228.33      219.83      9.74 o
  -1  15   5      188.04      144.40     32.68 o
 -15  16   5       34.89       29.59      3.25 o
 -12  16   5      370.43      365.83      7.72 o
  -9  16   5      439.64      430.79     11.90 o
  -6  16   5       61.11       71.70      6.87 o
  -3  16   5      490.49      426.69     58.43 o
   0  16   5      109.42       84.43     26.72 o
 -14  17   5       82.66       75.52      3.64 o
 -11  17   5        4.21        2.59      3.16 o
  -8  17   5      245.96      232.83      6.60 o
  -5  17   5       27.40       31.00      4.67 o
  -2  17   5      106.86       89.19     25.38 o
 -13  18   5      319.72      243.09     25.82 o
 -10  18   5       55.63       61.68      5.25 o
  -7  18   5      137.20      126.86      5.82 o
   0   0   6     1296.39      963.82     23.09 o
  -1   2   6       82.78       83.37     15.74 o
  -3   3   6       55.45       32.14      6.74 o
   0   3   6     2120.63     1566.11     38.24 o
  -2   4   6      805.88      572.78     58.89 o
  -4   5   6      604.11      349.09     23.81 o
  -1   5   6     1066.94      761.81     40.70 o
  -6   6   6      565.46      241.87     12.27 o
  -3   6   6       73.37       56.68      5.07 o
   0   6   6      735.16      459.70    103.00 o
  -5   7   6       57.75       28.42      7.31 o
  -2   7   6       66.20       48.31      4.98 o
  -7   8   6      217.63       82.38      5.29 o
  -4   8   6      675.33      311.54     79.26 o
  -1   8   6      143.25       90.48     42.79 o
  -9   9   6      107.79       59.43      6.82 o
  -6   9   6      405.57      170.65     14.13 o
  -3   9   6      480.53      322.71     12.95 o
   0   9   6      866.00      689.39     17.69 o
  -8  10   6       34.92       21.04      5.96 o
  -5  10   6       99.19       73.65     19.23 o
  -2  10   6       86.65       44.30      6.89 o
  -7  11   6      119.14       72.66      7.53 o
  -4  11   6      573.38      417.05     13.85 o
  -1  11   6       61.83       42.79      6.60 o
  -9  12   6      282.22      179.71      9.04 o
  -6  12   6       63.66       57.30      6.38 o
  -3  12   6      236.38      186.21      9.43 o
   0  12   6      226.82      214.25      9.24 o
 -11  13   6      309.04      267.97      9.47 o
  -8  13   6      465.77      341.69     11.29 o
  -5  13   6      360.62      323.82     11.33 o
  -2  13   6      636.70      559.32     13.24 o
 -13  14   6      142.18      113.97      5.77 o
 -10  14   6       93.11       78.75      5.55 o
  -7  14   6       50.70       36.76      5.41 o
  -4  14   6       38.74       12.06      5.05 o
  -1  14   6       61.73       70.92      5.62 o
 -12  15   6       29.18       32.94      4.24 o
  -9  15   6      112.36       97.20      5.95 o
  -6  15   6      276.89      262.78      8.36 o
  -3  15   6      170.03      155.46      5.90 o
  -8  16   6       21.78       13.39      3.78 o
  -1   1   7       39.16       29.37      6.46 o
   0   2   7      571.63      287.11      9.00 o
  -2   3   7       52.49       21.67      4.17 o
  -4   4   7       33.95       10.75      4.77 o
  -1   4   7       10.58        3.11      4.98 o
  -3   5   7      123.36       45.47      6.30 o
   0   5   7      371.99      195.17     10.06 o
  -2   6   7       22.67       11.59      5.42 o
  -4   7   7      577.41      170.19      9.35 o
  -1   7   7      249.10      126.75      8.95 o
  -3   8   7      135.01       44.42      6.08 o
   0   8   7      609.33      379.07     11.91 o
  -5   9   7      404.20      130.52      7.50 o
  -2   9   7      153.61       83.71      6.84 o
  -7  10   7        5.31        3.85      3.99 o
  -4  10   7       32.79       21.74      4.94 o
  -1  10   7       16.87       12.94      4.19 o
  -6  11   7      284.95      131.26      6.94 o
  -3  11   7       11.25        6.91      4.21 o
   0  11   7      190.89      138.85      5.79 o
  -8  12   7       30.92       18.00      4.08 o
  -5  12   7      134.95       80.24      5.50 o
  -2  12   7      180.31       92.81      5.17 o
   0   1   8       27.50        8.04      5.50 o
  -1   3   8      145.21       17.05      4.38 o
   0   4   8       19.61       -0.63      3.91 o
  -1   6   8       78.34       11.49      4.11 o
  -3   7   8       66.76       16.32      3.26 o
 
